# Supplementary material for: Implementation of CT Coronary Angiography as an Alternative to Invasive Coronary Angiography in the Diagnostic Work-Up of Non-Coronary Cardiac Surgery, Cardiomyopathy, Heart Failure and Ventricular Arrhythmias
Source: J Clin Med. 2021 May 28;10(11):2374. doi: 10.3390/jcm10112374 (PMC8199189; doi:10.3390/jcm10112374)
Supplement: Supplementary file 1 [file jcm-10-02374-s001.zip]

Archive with 1 entries (1 files):
- jcm-1201661-supplementary.pdf
